# Supplementary material for: Likelihood Ratio Approach and Clinical Interpretation of Laboratory Tests
Source: Front Immunol. 2021 Apr 16;12:655262. doi: 10.3389/fimmu.2021.655262 (PMC8086426; doi:10.3389/fimmu.2021.655262)
Supplement: Supplementary Figure 1 — ROC curves with test result values (o) corresponding to the individual points of the curve (left) and LR as a function of test results (right) as calculated by the Bézier curves method (29). Test results with LR=1 are indicated in red. (A) Fasting capillary blood glucose as a screening test for diabetes (40). (B) D-dimer testing for suspected pulmonary embolism in outpatients (41). (C) PSA testing Gleason grade ≥7 vs Gleason grade <7 or no cancer (42). (D) HbA1c Test as a Tool in the Diagnosis of Gestational Diabetes Mellitus (43). [file DataSheet_1.zip]

Archive with 5 entries (5 files):
- Supplementary Figure 1A.jpg
- Supplementary Figure 1B.jpg
- Supplementary Figure 1C.jpg
- Supplementary Figure 1D.jpg
- Supplementary Figure 2.jpg
